# Supplementary material for: Prevalence of Lower Back Pain (LBP) and Its Associated Risk Factors Among Alfaisal University Medical Students in Riyadh, Saudi Arabia: A Cross-Sectional Study
Source: Healthcare (Basel). 2025 Jun 22;13(13):1490. doi: 10.3390/healthcare13131490 (PMC12249317; doi:10.3390/healthcare13131490)
Supplement: Supplementary file 1 [file healthcare-13-01490-s001.zip]

Archive with 1 entries (1 files):
- healthcare-3717554-supplementary.pdf
